# Supplementary material for: Leaf litter mixtures alter decomposition rate, nutrient retention, and bacterial community composition in a temperate forest
Source: For Res (Fayettev). 2023 Sep 27;3:22. doi: 10.48130/FR-2023-0022 (PMC11524288; doi:10.48130/FR-2023-0022)
Supplement: Supplementary file 1 — Supplementary data to this article can be found online. [file FR-2023-0022-S1.zip]

Archive with 8 entries (8 files):
- 10.48130_FR-2023-0022-Suppl-TableS1.pdf
- 10.48130_FR-2023-0022-Suppl-TableS2.pdf
- 10.48130_FR-2023-0022-Suppl-TableS3.pdf
- 10.48130_FR-2023-0022-Suppl-TableS4.pdf
- 10.48130_FR-2023-0022-Suppl-TableS5.pdf
- 10.48130_FR-2023-0022-Suppl-TableS6.pdf
- 10.48130_FR-2023-0022-Suppl-TableS7.pdf
- 10.48130_FR-2023-0022-Suppl-FigureS1.pdf
